# Supplementary material for: Rainfall seasonality on the Indian subcontinent during the Cretaceous greenhouse
Source: Sci Rep. 2018 May 31;8:8482. doi: 10.1038/s41598-018-26272-0 (PMC5981374; doi:10.1038/s41598-018-26272-0)
Supplement: Supplementary file 2 — Supplementary information 2 [file 41598_2018_26272_MOESM2_ESM.xlsx]

## Sheet: Rainfall data
Date	Precipitation (mm)
2010-01-31	0
2010-01-30	0
2010-01-29	0
2010-01-28	0
2010-01-27	0
2010-01-26	0
2010-01-25	0
2010-01-24	0
2010-01-23	0
2010-01-22	0
2010-01-21	4.06
2010-01-20	0
2010-01-19	0
2010-01-18	0
2010-01-17	0
2010-01-16	0
2010-01-15	0
2010-01-14	3.05
2010-01-13	28.96
2010-01-12	0
2010-01-11	0
2010-01-10	0
2010-01-09	0
2010-01-08	0
2010-01-07	0
2010-01-06	0
2010-01-05	0
2010-01-04	0
2010-01-03	0
2010-01-02	0
2010-01-01	0
2009-12-31	0
2009-12-30	0
2009-12-29	0.51
2009-12-28	7.11
2009-12-27
2009-12-26	0
2009-12-25	0
2009-12-24	0
2009-12-23	0
2009-12-22	0
2009-12-21	0
2009-12-20	0
2009-12-19	0
2009-12-18	0
2009-12-17	0
2009-12-16	0
2009-12-15	0
2009-12-14	0
2009-12-13	0
2009-12-12	0
2009-12-11	0
2009-12-10	0
2009-12-09	0
2009-12-08	0
2009-12-07	0
2009-12-06	0
2009-12-05	0
2009-12-04	0
2009-12-03	0
2009-12-02	0.51
2009-12-01
2009-11-30	0
2009-11-29	0
2009-11-28	0
2009-11-27	0
2009-11-26	0
2009-11-25	1.02
2009-11-24	0
2009-11-23	3.05
2009-11-22	2.03
2009-11-21	4.06
2009-11-20	3.05
2009-11-19	0
2009-11-18	0
2009-11-17	0
2009-11-16	28.96
2009-11-15	12.95
2009-11-14
2009-11-13	0
2009-11-12	3.05
2009-11-11	45.97
2009-11-10	19.05
2009-11-09	0.51
2009-11-08	36.07
2009-11-07	0
2009-11-06	9.91
2009-11-05	0.25
2009-11-04	0
2009-11-03	0
2009-11-02	0
2009-11-01	0
2009-10-31	0
2009-10-30	0.25
2009-10-29	0.51
2009-10-28	0
2009-10-27	0
2009-10-26	0
2009-10-25	0
2009-10-24	0
2009-10-23	0
2009-10-22	0
2009-10-21	0
2009-10-20	0.51
2009-10-19
2009-10-18	0
2009-10-17	0
2009-10-16	0
2009-10-15	0.51
2009-10-14	0.25
2009-10-13	0.76
2009-10-12	0
2009-10-11	0
2009-10-10	0
2009-10-09	0
2009-10-08	0
2009-10-07	0.51
2009-10-06	0
2009-10-05	3.05
2009-10-04	5.08
2009-10-03	44.96
2009-10-02	37.08
2009-10-01	24.89
2009-09-30	16
2009-09-29	9.91
2009-09-28	128.02
2009-09-27	2.03
2009-09-26	7.11
2009-09-25	7.11
2009-09-24	10.92
2009-09-23	1.02
2009-09-22	0.51
2009-09-21	8.89
2009-09-20	17.02
2009-09-19	36.07
2009-09-18	7.87
2009-09-17	0.51
2009-09-16	0
2009-09-15	0
2009-09-14	0
2009-09-13	0
2009-09-12	0
2009-09-11	0
2009-09-10	0
2009-09-09	0.76
2009-09-08	0
2009-09-07	0.51
2009-09-06	7.87
2009-09-05	48.01
2009-09-04	9.91
2009-09-03	5.08
2009-09-02	26.92
2009-09-01	41.91
2009-08-31	5.08
2009-08-30	0
2009-08-29	2.03
2009-08-28	0
2009-08-27	7.87
2009-08-26	4.06
2009-08-25	0
2009-08-24	19.05
2009-08-23	3.05
2009-08-22	6.1
2009-08-21	11.94
2009-08-20	3.05
2009-08-19	0
2009-08-18	0
2009-08-17	7.87
2009-08-16	0
2009-08-15	28.96
2009-08-14	2.03
2009-08-13	0
2009-08-12	0.25
2009-08-11	7.87
2009-08-10	2.03
2009-08-09	2.03
2009-08-08	3.05
2009-08-07	3.05
2009-08-06	0
2009-08-05	7.11
2009-08-04	2.03
2009-08-03	0.76
2009-08-02	1.02
2009-08-01	48.01
2009-07-31	4.06
2009-07-30	78.99
2009-07-29	23.88
2009-07-28	20.07
2009-07-27	4.06
2009-07-26	0
2009-07-25	0
2009-07-24	8.89
2009-07-23	7.11
2009-07-22	0
2009-07-21	0.51
2009-07-20	2.03
2009-07-19	13.97
2009-07-18	114.05
2009-07-17	59.94
2009-07-16	8.89
2009-07-15	0
2009-07-14	35.05
2009-07-13	20.07
2009-07-12	5.08
2009-07-11	5.08
2009-07-10	10.92
2009-07-09	14.99
2009-07-08	6.1
2009-07-07	26.92
2009-07-06	33.02
2009-07-05	23.11
2009-07-04	27.94
2009-07-03	43.94
2009-07-02	49.02
2009-07-01	84.07
2009-06-30	22.1
2009-06-29	12.95
2009-06-28	0
2009-06-27	16
2009-06-26	43.94
2009-06-25	21.08
2009-06-24	2.03
2009-06-23	5.08
2009-06-22	12.95
2009-06-21	8.89
2009-06-20	64.01
2009-06-19	0
2009-06-18	26.92
2009-06-17
2009-06-16	0
2009-06-15	3.05
2009-06-14	8.89
2009-06-13	19.05
2009-06-12	35.05
2009-06-11	0
2009-06-10	0
2009-06-09	13.97
2009-06-08	33.02
2009-06-07	86.11
2009-06-06	52.07
2009-06-05	0
2009-06-04	7.11
2009-06-03	7.87
2009-06-02	9.91
2009-06-01	0.25
2009-05-31	9.91
2009-05-30	37.08
2009-05-29	0
2009-05-28	2.03
2009-05-27	0.76
2009-05-26	44.96
2009-05-25	121.92
2009-05-24	26.92
2009-05-23	13.97
2009-05-22	4.06
2009-05-21	38.1
2009-05-20	10.92
2009-05-19	18.03
2009-05-18	0
2009-05-17	69.09
2009-05-16	2.03
2009-05-15	0
2009-05-14	0
2009-05-13	33.02
2009-05-12	0
2009-05-11	0.76
2009-05-10	6.1
2009-05-09	7.11
2009-05-08	0
2009-05-07	0
2009-05-06	0
2009-05-05	0
2009-05-04	0
2009-05-03	0
2009-05-02	0
2009-05-01	1.02
2009-04-30	0.25
2009-04-29	0
2009-04-28	0
2009-04-27	0
2009-04-26	0
2009-04-25	2.03
2009-04-24	0
2009-04-23	1.02
2009-04-22	2.03
2009-04-21	0
2009-04-20	25.91
2009-04-19	2.03
2009-04-18	0
2009-04-17	0
2009-04-16	0
2009-04-15	7.87
2009-04-14	65.02
2009-04-13	0
2009-04-12	0
2009-04-11	9.91
2009-04-10	6.1
2009-04-09	7.11
2009-04-08	24.89
2009-04-07	23.11
2009-04-06	0.25
2009-04-05	0
2009-04-04	0
2009-04-03	0
2009-04-02	0
2009-04-01
2009-03-31	0
2009-03-30	0
2009-03-29	0
2009-03-28	8.89
2009-03-27	0
2009-03-26	0
2009-03-25	2.03
2009-03-24	1.02
2009-03-23	16
2009-03-22	0
2009-03-21	0
2009-03-20	0
2009-03-19	0
2009-03-18	0
2009-03-17	0
2009-03-16	0
2009-03-15	0
2009-03-14	0
2009-03-13	13.97
2009-03-12	2.03
2009-03-11	0
2009-03-10	14.99
2009-03-09	0
2009-03-08	0
2009-03-07	0
2009-03-06	0
2009-03-05	0
2009-03-04	0
2009-03-03	0
2009-03-02	0
2009-03-01	0
2009-02-28	0
2009-02-27	0
2009-02-26	0
2009-02-25	0
2009-02-24	0
2009-02-23	0
2009-02-22	0
2009-02-21	0
2009-02-20	0
2009-02-19	0
2009-02-18	0
2009-02-17	0
2009-02-16	0
2009-02-15	0
2009-02-14	0
2009-02-13	0
2009-02-12	0
2009-02-11	0
2009-02-10	0
2009-02-09	0
2009-02-08	0
2009-02-07	0
2009-02-06	0
2009-02-05	0
2009-02-04	0
2009-02-03	0
2009-02-02	0
2009-02-01	0
2009-01-31	0
2009-01-30	0
2009-01-29	0
2009-01-28	0
2009-01-27	18.03
2009-01-26	0
2009-01-25	0
2009-01-24	0
2009-01-23	0
2009-01-22	0
2009-01-21	0
2009-01-20	0
2009-01-19	0
2009-01-18	0
2009-01-17	0
2009-01-16	0
2009-01-15	0
2009-01-14	0
2009-01-13	0
2009-01-12	0
2009-01-11	0
2009-01-10	0
2009-01-09	0
2009-01-08	0
2009-01-07	0
2009-01-06	0
2009-01-05	0
2009-01-04	0
2009-01-03	0
2009-01-02	0
2009-01-01	0
2008-12-31	0
2008-12-30	0
2008-12-29	0
2008-12-28	0
2008-12-27	0
2008-12-26	0
2008-12-25	0
2008-12-24	0
2008-12-23	0
2008-12-22	0
2008-12-21	0
2008-12-20	0
2008-12-19	0
2008-12-18	0
2008-12-17	0
2008-12-16	0
2008-12-15	0
2008-12-14	0
2008-12-13	0
2008-12-12	0
2008-12-11	23.11
2008-12-10
2008-12-09	0
2008-12-08	0
2008-12-07	0
2008-12-06	0
2008-12-05	0
2008-12-04	0
2008-12-03	0
2008-12-02	3.05
2008-12-01	0
2008-11-30	2.03
2008-11-29
2008-11-28	0
2008-11-27	0
2008-11-26	0
2008-11-25	3.05
2008-11-24	1.02
2008-11-23	0
2008-11-22	2.03
2008-11-21	0
2008-11-20
2008-11-19	0
2008-11-18	0
2008-11-17	0
2008-11-16	0
2008-11-15	0
2008-11-14	0
2008-11-13	0
2008-11-12	7.11
2008-11-11	0
2008-11-10	0
2008-11-09	0
2008-11-08	0
2008-11-07	0
2008-11-06	0
2008-11-05	0
2008-11-04	0
2008-11-03	0
2008-11-02	0
2008-11-01	0
2008-10-31	2.03
2008-10-30	0.51
2008-10-29
2008-10-28	0
2008-10-27	0
2008-10-26	34.04
2008-10-25	17.02
2008-10-24	13.97
2008-10-23	1.02
2008-10-22	17.02
2008-10-21	53.09
2008-10-20	9.91
2008-10-19	0
2008-10-18	0
2008-10-17	0.25
2008-10-16	36.07
2008-10-15	34.04
2008-10-14	17.02
2008-10-13	0.25
2008-10-12	18.03
2008-10-11	5.08
2008-10-10	0
2008-10-09	18.03
2008-10-08	0
2008-10-07	22.1
2008-10-06	0
2008-10-05	0
2008-10-04	0
2008-10-03	0
2008-10-02	0
2008-10-01	0
2008-09-30	0
2008-09-29	0
2008-09-28	0
2008-09-27	0
2008-09-26	0
2008-09-25	0.51
2008-09-24	0
2008-09-23	0
2008-09-22	0
2008-09-21	16
2008-09-20	68.07
2008-09-19	0
2008-09-18	0
2008-09-17	0.25
2008-09-16	0
2008-09-15	27.94
2008-09-14	0.25
2008-09-13	4.06
2008-09-12	22.1
2008-09-11	7.11
2008-09-10	12.95
2008-09-09	39.88
2008-09-08	36.07
2008-09-07	101.09
2008-09-06	13.97
2008-09-05	1.02
2008-09-04	95
2008-09-03	2.03
2008-09-02	4.06
2008-09-01	99.06
2008-08-31	12.95
2008-08-30	1.02
2008-08-29	9.91
2008-08-28	1.02
2008-08-27	1.02
2008-08-26	4.06
2008-08-25
2008-08-24	0
2008-08-23	0
2008-08-22	0.51
2008-08-21	5.08
2008-08-20	0
2008-08-19	0
2008-08-18	0
2008-08-17	2.03
2008-08-16	0.25
2008-08-15	35.05
2008-08-14	12.95
2008-08-13	41.91
2008-08-12	55.88
2008-08-11	3.05
2008-08-10	4.06
2008-08-09	11.94
2008-08-08	0.51
2008-08-07	0
2008-08-06	5.08
2008-08-05	0
2008-08-04	0
2008-08-03	0.51
2008-08-02	2.03
2008-08-01	7.87
2008-07-31	29.97
2008-07-30	39.12
2008-07-29	19.05
2008-07-28	29.97
2008-07-27	13.97
2008-07-26	23.88
2008-07-25	24.89
2008-07-24	16
2008-07-23	2.03
2008-07-22	0.25
2008-07-21	0
2008-07-20	7.87
2008-07-19	10.92
2008-07-18	60.96
2008-07-17	9.91
2008-07-16	32
2008-07-15	14.99
2008-07-14	0
2008-07-13	1.02
2008-07-12	11.94
2008-07-11	30.99
2008-07-10	23.11
2008-07-09	0.25
2008-07-08	2.03
2008-07-07	13.97
2008-07-06	1.02
2008-07-05	2.03
2008-07-04	0
2008-07-03	0
2008-07-02	49.02
2008-07-01	38.1
2008-06-30	30.99
2008-06-29	21.08
2008-06-28	35.05
2008-06-27	5.08
2008-06-26	6.1
2008-06-25	3.05
2008-06-24	0.76
2008-06-23	4.06
2008-06-22	19.05
2008-06-21	42.93
2008-06-20	0.76
2008-06-19	25.91
2008-06-18	6.1
2008-06-17	14.99
2008-06-16	0
2008-06-15	0
2008-06-14	3.05
2008-06-13	5.08
2008-06-12	0
2008-06-11	1.02
2008-06-10	8.89
2008-06-09	34.04
2008-06-08	14.99
2008-06-07	29.97
2008-06-06	9.91
2008-06-05	0.25
2008-06-04	10.92
2008-06-03	29.97
2008-06-02	25.91
2008-06-01	3.05
2008-05-31	83.06
2008-05-30	20.07
2008-05-29	21.08
2008-05-28	0
2008-05-27	3.05
2008-05-26	9.91
2008-05-25	0.25
2008-05-24	0
2008-05-23	0.76
2008-05-22	1.02
2008-05-21	12.95
2008-05-20	14.99
2008-05-19	0
2008-05-18	0
2008-05-17	0
2008-05-16	5.08
2008-05-15	0
2008-05-14	0
2008-05-13	0.25
2008-05-12	0.76
2008-05-11	2.03
2008-05-10	8.89
2008-05-09	4.83
2008-05-08	0
2008-05-07	0
2008-05-06	0
2008-05-05	0
2008-05-04	0.51
2008-05-03	0
2008-05-02	0
2008-05-01	0
2008-04-30	24.89
2008-04-29	0
2008-04-28	0.51
2008-04-27	10.92
2008-04-26	0
2008-04-25	12.95
2008-04-24	0
2008-04-23	0
2008-04-22	0
2008-04-21	0
2008-04-20	0
2008-04-19	8.89
2008-04-18	1.52
2008-04-17	0
2008-04-16	0.25
2008-04-15	8.89
2008-04-14	3.05
2008-04-13	7.11
2008-04-12	0
2008-04-11	0
2008-04-10	10.92
2008-04-09	22.1
2008-04-08	21.08
2008-04-07	0
2008-04-06	1.02
2008-04-05	0
2008-04-04	0
2008-04-03	14.99
2008-04-02	0.51
2008-04-01	0
2008-03-31	0
2008-03-30	1.02
2008-03-29	4.06
2008-03-28
2008-03-27	0
2008-03-26	0
2008-03-25	0
2008-03-24	0
2008-03-23	14.99
2008-03-22	14.99
2008-03-21	19.05
2008-03-20	1.02
2008-03-19	7.11
2008-03-18	0.76
2008-03-17	22.1
2008-03-16	29.97
2008-03-15	0
2008-03-14	119.13
2008-03-13	29.97
2008-03-12
2008-03-11	0
2008-03-10	0
2008-03-09	0
2008-03-08	0
2008-03-07	0
2008-03-06	0
2008-03-05	0
2008-03-04	0
2008-03-03	11.94
2008-03-02	7.87
2008-03-01	0
2008-02-29	0
2008-02-28	0
2008-02-27	0
2008-02-26	0
2008-02-25	0
2008-02-24	0
2008-02-23	0
2008-02-22	0
2008-02-21	0
2008-02-20	0
2008-02-19	0
2008-02-18	0
2008-02-17	0.76
2008-02-16	0
2008-02-15	0
2008-02-14	0
2008-02-13	2.03
2008-02-12	1.02
2008-02-11	0
2008-02-10	0
2008-02-09	23.11
2008-02-08
2008-02-07	0
2008-02-06	0
2008-02-05	0
2008-02-04	0
2008-02-03	0
2008-02-02	0
2008-02-01	0
2008-01-31	0
2008-01-30	0
2008-01-29	0
2008-01-28	0
2008-01-27	0
2008-01-26	0
2008-01-25	0
2008-01-24	0
2008-01-23	0
2008-01-22	0
2008-01-21	0
2008-01-20	0
2008-01-19	0
2008-01-18	0
2008-01-17	0
2008-01-16	0
2008-01-15	0
2008-01-14	0
2008-01-13	0
2008-01-12	0
2008-01-11	0
2008-01-10	0
2008-01-09	0
2008-01-08	0
2008-01-07	0
2008-01-06	0
2008-01-05	0
2008-01-04	0
2008-01-03	0
2008-01-02	0
2008-01-01	0
2007-12-31	0
2007-12-30	0
2007-12-29	0
2007-12-28	0
2007-12-27	0
2007-12-26	0
2007-12-25	0
2007-12-24	0
2007-12-23	0
2007-12-22	0
2007-12-21	0
2007-12-20	1.02
2007-12-19	10.92
2007-12-18	0.76
2007-12-17	0
2007-12-16	0
2007-12-15	0
2007-12-14	0
2007-12-13	0
2007-12-12	0
2007-12-11	0
2007-12-10	0
2007-12-09	0
2007-12-08	0
2007-12-07	0
2007-12-06	0
2007-12-05	0
2007-12-04	0
2007-12-03	0
2007-12-02	0
2007-12-01	0
2007-11-30	41.91
2007-11-29	0
2007-11-28	0
2007-11-27	0
2007-11-26	0
2007-11-25	0
2007-11-24	0
2007-11-23	0
2007-11-22	0
2007-11-21	0.51
2007-11-20
2007-11-19	0
2007-11-18	0
2007-11-17	0
2007-11-16	0
2007-11-15	0
2007-11-14	4.06
2007-11-13	0
2007-11-12	0
2007-11-11	0
2007-11-10	0
2007-11-09	0
2007-11-08	0
2007-11-07	42.93
2007-11-06
2007-11-05	0
2007-11-04	7.87
2007-11-03	18.03
2007-11-02	0.51
2007-11-01	0
2007-10-31	9.91
2007-10-30	37.08
2007-10-29	34.04
2007-10-28	6.1
2007-10-27	7.11
2007-10-26	4.06
2007-10-25	14.99
2007-10-24	0
2007-10-23	36.07
2007-10-22
2007-10-21	12.95
2007-10-20	95
2007-10-19	11.94
2007-10-18	4.06
2007-10-17	0
2007-10-16	1.02
2007-10-15	1.02
2007-10-14	23.11
2007-10-13	1.02
2007-10-12	71.12
2007-10-11	0
2007-10-10	0
2007-10-09	0
2007-10-08	0
2007-10-07	0
2007-10-06	4.06
2007-10-05	1.02
2007-10-04	0
2007-10-03	7.11
2007-10-02	8.89
2007-10-01	5.08
2007-09-30	1.02
2007-09-29	3.05
2007-09-28	5.08
2007-09-27	0
2007-09-26	36.07
2007-09-25	43.94
2007-09-24	0
2007-09-23	33.02
2007-09-22	12.95
2007-09-21	2.03
2007-09-20	10.92
2007-09-19	18.03
2007-09-18	41.91
2007-09-17	46.99
2007-09-16	37.08
2007-09-15	52.07
2007-09-14	25.91
2007-09-13	40.89
2007-09-12	102.11
2007-09-11	87.88
2007-09-10	6.1
2007-09-09	0.51
2007-09-08	1.02
2007-09-07	12.95
2007-09-06	24.89
2007-09-05	36.07
2007-09-04	0.25
2007-09-03	3.05
2007-09-02	16
2007-09-01	19.05
2007-08-31	42.93
2007-08-30	8.89
2007-08-29	0
2007-08-28
2007-08-27	2.03
2007-08-26	9.91
2007-08-25	1.02
2007-08-24
2007-08-23	0
2007-08-22	13.97
2007-08-21	2.03
2007-08-20	0
2007-08-19	0
2007-08-18	0
2007-08-17	0
2007-08-16	0
2007-08-15	0
2007-08-14	0
2007-08-13	0
2007-08-12	11.94
2007-08-11	26.92
2007-08-10	76.96
2007-08-09	24.89
2007-08-08	9.91
2007-08-07	12.95
2007-08-06	22.1
2007-08-05	20.07
2007-08-04	6.1
2007-08-03	17.02
2007-08-02	6.1
2007-08-01	13.97
2007-07-31	0.25
2007-07-30	7.11
2007-07-29	18.03
2007-07-28	37.08
2007-07-27	35.05
2007-07-26	17.02
2007-07-25	37.08
2007-07-24	3.05
2007-07-23	0.51
2007-07-22	30.99
2007-07-21	58.93
2007-07-20	23.11
2007-07-19	11.94
2007-07-18	83.06
2007-07-17	73.91
2007-07-16	23.11
2007-07-15	4.83
2007-07-14	16
2007-07-13	27.94
2007-07-12	38.1
2007-07-11	29.97
2007-07-10	130.05
2007-07-09	12.95
2007-07-08	21.08
2007-07-07	1.02
2007-07-06	21.08
2007-07-05	6.1
2007-07-04	49.02
2007-07-03	32
2007-07-02	35.05
2007-07-01	10.92
2007-06-30	0
2007-06-29	3.05
2007-06-28	3.05
2007-06-27	10.92
2007-06-26	0
2007-06-25	3.05
2007-06-24	19.05
2007-06-23	76.96
2007-06-22	80.01
2007-06-21	39.88
2007-06-20	59.94
2007-06-19	49.02
2007-06-18	71.88
2007-06-17	22.1
2007-06-16	0
2007-06-15	10.92
2007-06-14	23.88
2007-06-13	39.12
2007-06-12	89.92
2007-06-11	10.92
2007-06-10	18.03
2007-06-09	6.1
2007-06-08	2.03
2007-06-07	7.11
2007-06-06	0.76
2007-06-05	0.25
2007-06-04	0
2007-06-03	0.25
2007-06-02	0
2007-06-01	1.02
2007-05-31	12.95
2007-05-30	35.05
2007-05-29	30.99
2007-05-28	17.02
2007-05-27
2007-05-26	0
2007-05-25	0
2007-05-24	0
2007-05-23	0
2007-05-22	0
2007-05-21	0
2007-05-20
2007-05-19	0
2007-05-18	0
2007-05-17	0
2007-05-16	0
2007-05-15	0
2007-05-14	0
2007-05-13	0.76
2007-05-12	0
2007-05-11	0
2007-05-10	10.92
2007-05-09	23.11
2007-05-08
2007-05-07	0
2007-05-06	67.06
2007-05-05	1.02
2007-05-04	0
2007-05-03
2007-05-02	0
2007-05-01	0.25
2007-04-30	10.92
2007-04-29	0
2007-04-28	0.25
2007-04-27	0.51
2007-04-26	0
2007-04-25
2007-04-24	0
2007-04-23	0
2007-04-22	38.1
2007-04-21	0.51
2007-04-20	0
2007-04-19	0
2007-04-18	0
2007-04-17	0
2007-04-16	0
2007-04-15	36.07
2007-04-14	49.02
2007-04-13
2007-04-12	0
2007-04-11	3.05
2007-04-10	14.99
2007-04-09	3.05
2007-04-08	0
2007-04-07	0
2007-04-06	0
2007-04-05	0
2007-04-04	0
2007-04-03	0
2007-04-02	0
2007-04-01
2007-03-31	0
2007-03-30	0
2007-03-29	0
2007-03-28	0
2007-03-27	0
2007-03-26	0
2007-03-25	0
2007-03-24	0
2007-03-23	0
2007-03-22	0
2007-03-21	0
2007-03-20	0
2007-03-19	0
2007-03-18	0
2007-03-17	0
2007-03-16
2007-03-15	0
2007-03-14	0
2007-03-13	0
2007-03-12	0
2007-03-11	0
2007-03-10	0
2007-03-09	0
2007-03-08	1.02
2007-03-07
2007-03-06
2007-03-05	0
2007-03-04	0
2007-03-03	0
2007-03-02	0
2007-03-01	0
2007-02-28	0
2007-02-27	0
2007-02-26	0
2007-02-25	0
2007-02-24	0
2007-02-23	0
2007-02-22	0
2007-02-21	0
2007-02-20	0
2007-02-19	1.02
2007-02-18	0
2007-02-17	0
2007-02-16	0
2007-02-15	0
2007-02-14	0
2007-02-13	0.51
2007-02-12	0
2007-02-11	0
2007-02-10	0
2007-02-09	0
2007-02-08	0
2007-02-07	0
2007-02-06	0.51
2007-02-05
2007-02-04	0
2007-02-03	0
2007-02-02	0
2007-02-01	0
