# Supplementary material for: Rainfall seasonality on the Indian subcontinent during the Cretaceous greenhouse
Source: Sci Rep. 2018 May 31;8:8482. doi: 10.1038/s41598-018-26272-0 (PMC5981374; doi:10.1038/s41598-018-26272-0)
Supplement: Supplementary file 3 — Supplementary information 3 [file 41598_2018_26272_MOESM3_ESM.xlsx]

## Sheet: EPMA results
					Wt% Oxide
Point no.	Na2O	K2O	MgO	CaO	MnO	FeO	Al2O3	SiO2	TiO2	P2O5	Total	Comment
1	0.05	0	0.16	64.61	0.01	0.16	0	0.06	0.03	0	65.08
2	0	-0.02	0.1	61.41	0.02	0.1	-0.02	-0.01	0.01	0.01	61.65
3	0	0	0.27	62.21	0.02	0.1	-0.02	-0.01	0.01	0.02	62.64
4	0.22	-0.01	0.31	62.92	0.02	0.02	-0.03	0.03	0.01	0	63.54
5	0.04	-0.01	0.16	60.35	-0.05	0.07	-0.02	-0.02	0.01	-0.02	60.62
6	0.15	-0.02	0.33	60.37	0.07	0.11	-0.03	0.01	0.04	0	61.08
7	0.07	0.01	0.19	61.27	-0.02	0.14	-0.01	-0.01	0.02	0	61.7
8	0.16	-0.01	0.63	62.34	0.03	0.1	0	0	0.02	0.02	63.31
9	0.03	-0.01	0.33	61.25	-0.02	0.22	0	-0.03	-0.02	0	61.83
10	0.08	0.02	0.33	62	0.03	0.01	0.01	0	0	-0.01	62.48
11	0.01	-0.01	0.06	61.55	0.05	0.12	-0.03	0.01	0.02	0.01	61.83
12	0.09	0	0.34	64.06	0	0.08	0.02	-0.01	0	-0.03	64.6
13	0.02	-0.01	0.16	62.22	0.01	0.11	-0.02	-0.02	0.01	-0.02	62.53
14	0.21	0.03	0.24	61.88	-0.01	-0.02	-0.04	0.02	0.01	0	62.39
15	0.19	0.34	0.38	6.19	0.03	0.66	1.34	6.59	0.07	0.18	15.97	pit
16	0.02	-0.01	0.08	61.04	0.04	0.08	-0.04	0	-0.02	0.05	61.31
17	0.16	0.01	0.17	61.27	0.11	0.07	0	0.05	0	0.02	61.87
FileName : Yogaraj-IISc- pooints 1 to 17-17-08-2012.qtiDat
Signal(s) Used : Na Ka, Mg Ka, Si Ka, Al Ka, P Ka, K Ka, Ca Ka, Ti Ka, Fe Ka, Mn Ka
Column Conditions : Cond 1 : 15keV 15nA
Date : 17-Aug-2012
instrument Name : sx 100
Setup Name : silicates--15-15-14-8-2012.qtiSet
Analysis Date : 8/17/2012 5:41:04 PM
Standard Name :
Na On Jadeite
Mg On Olivine
Si, Ca On Wollastonite
Al On Corundum
P On Apatite
K On Orthoclase
Ti On Rutile
Fe On Fe203
Mn On Rhodonite
Beam Size : 0.5 µm
